# Supplementary material for: Establishment and Analysis of an Individualized Immune-Related Gene Signature for the Prognosis of Gastric Cancer
Source: Front Surg. 2022 Jan 31;9:829237. doi: 10.3389/fsurg.2022.829237 (PMC8841693; doi:10.3389/fsurg.2022.829237)
Supplement: Additional File 6 — Differentially expressed immune-related genes of GC. [file Table_2.XLS]

ID	conMean	treatMean	logFC	pValue	fdr
CTSB	72.7797425	168.934950853333	1.21485898541241	7.3792726595414e-12	9.47500301978845e-11
FCER1G	33.60357615625	74.5058771093333	1.14873945599428	6.99166560446723e-06	2.0726021694577e-05
HLA-DOA	4.02020861875	8.36865750453333	1.0577258365607	0.012439758911842	0.0186617218002866
HSPA2	11.611572971875	2.94913503253333	-1.97719963544501	1.42147794145674e-05	3.9586065841364e-05
HSPA6	1.024209409375	3.68403494933333	1.84677602966104	0.000131366762885692	0.000296512037224
HSP90AA1	88.5315184375	227.108585866667	1.35911917730736	2.57425698360246e-18	1.34058922404209e-15
HSP90AB1	199.8137371875	477.421608533333	1.25660809380443	1.4769942295182e-18	1.10247772605337e-15
ICAM1	9.4357579875	23.2536456106667	1.30124659244833	1.95948000909031e-07	8.22930154605388e-07
IFNG	0.17227882028125	0.749623563413333	2.12142095335648	2.84208124232761e-07	1.1550403858338e-06
MICB	1.365019690625	4.26071994693333	1.64217546526114	2.79048967011053e-10	2.38410664566139e-09
PSMD3	16.24200771875	38.1489228826667	1.23191234479815	1.59281656436665e-12	2.42804229583815e-11
TAP1	21.85870815625	51.304853896	1.23088718344427	2.57421573881772e-06	8.41401445618818e-06
TAP2	3.295630721875	7.5909620544	1.20372814339667	6.47663316290243e-11	6.47750095653748e-10
SEM1	4.35354134375	8.80911593333333	1.01680781611698	7.14562975901774e-10	5.47986599978371e-09
IFI30	0.376607641875	0.945538837866667	1.32807444340591	6.03766681927345e-10	4.72072182555832e-09
PROCR	11.39454684375	22.9745496186667	1.01169302955508	0.000144463485158	0.000323464735840725
ULBP3	0.79505773	2.24904416381333	1.50018046621134	1.26849328817048e-06	4.44319884279705e-06
ULBP2	0.778810785625	2.67447486176	1.77991087443796	4.52223906053364e-10	3.65187519951424e-09
ULBP1	0.03193814021875	0.414972174064	3.69966238874643	1.86425466945538e-12	2.78755223751332e-11
HAMP	0.09188203046875	0.364181128245333	1.98680152044377	1.34193735668926e-08	7.43077340332898e-08
DEFB4A	4.5985067240625	2.04340822618667	-1.17018799965668	0.000318045452407743	0.000662887833014269
CXCL16	28.759496875	72.582889952	1.33559106296888	3.19709221878919e-11	3.44857832636543e-10
CXCL8	4.2601917390625	49.0312830968	3.52471224731209	4.07879192967755e-11	4.29818294970679e-10
CXCL10	4.431427653125	41.1384351016	3.21464344970267	6.28221767564726e-10	4.89483995862105e-09
CXCL9	4.162854215625	45.2802700768533	3.44323762236334	4.07879192967755e-11	4.29818294970679e-10
CXCL5	12.2286620430312	72.6448104141547	2.57059317358393	0.000747776748902591	0.00144490160826436
CXCL11	1.0025145178125	10.6147642441333	3.40437729489056	5.41206205808494e-10	4.28392738305748e-09
CXCL6	0.50611612915625	4.143685034168	3.03337398973066	3.58763811905643e-09	2.27715363945665e-08
CXCL1	8.45353636875	63.0269666517333	2.89834233514159	5.30737987939608e-11	5.4169625177446e-10
CXCL12	17.3735770625	7.5175098384	-1.20856806648826	1.03449385242679e-07	4.64423032024721e-07
CXCL3	5.8986548728125	18.0334977752267	1.61222134345909	8.2580560810825e-07	3.02062479293826e-06
DEFA6	224.121739374375	11.4844679872533	-4.28652666307268	0.0176047024009288	0.0255971755641841
DEFA5	621.722276160625	15.7880926853333	-5.29936147227568	0.00161583695215066	0.00291121062591598
LCN1	0.007052705	0.463734038693333	6.03897712006539	4.09148383568782e-09	2.55994963767973e-08
S100A8	809.68249505625	92.6929198712	-3.12682523616096	0.00108869480829274	0.00203770836192739
S100A12	10.5908798084375	4.03372255189333	-1.39263868145155	3.15559975636494e-07	1.26821695636958e-06
CCR10	1.566257540625	0.6883371776	-1.18613411711115	3.40045346194519e-06	1.08131715951915e-05
PENK	3.905592396375	0.552205158304	-2.8222651217928	0.00334430548492968	0.00565114946604515
MMP12	5.5443735015625	33.27791989392	2.58546890334944	1.30396415083475e-07	5.70640399250392e-07
TMSB15A	0.1794683903125	0.662929592453333	1.88512588944376	1.34193140644537e-08	7.43077340332898e-08
S100B	9.3597735	2.249164994	-2.05708411995287	1.05752565309826e-11	1.29902204881126e-10
S100A7	21.4001834834375	99.7085445094933	2.220093975237	9.20223845999095e-05	0.000214987716050681
LCN12	0.155760325625	0.957257437733333	2.61957915942046	1.87983357874329e-08	1.00417732177477e-07
S100A5	0.3052050746875	0.89683652632	1.55506608709808	9.90888778951301e-08	4.46460528568677e-07
S100A3	0.836204053125	2.15408039074667	1.36514515124786	1.65474802717833e-07	7.07152148332144e-07
S100A7A	0.02263849525	0.279800574242667	3.62754895089834	0.00414837764504105	0.0068795542179815
ZC3HAV1L	2.35528771875	5.45647095066667	1.21206486117718	1.56162996439799e-10	1.41806892914697e-09
AZU1	0.03318987440625	0.516297106024	3.95938643621175	0.000375379976432273	0.000771394311484619
SLC22A17	8.41008236875	2.63551147946667	-1.6740369543629	1.08647765522908e-08	6.14071028105623e-08
PF4V1	0.0748618025	0.338138429226667	2.17531229641565	2.84106537733846e-05	7.42963645857061e-05
MMP9	6.4322363190625	21.0871166237333	1.71296952277371	7.57715266236826e-08	3.50496136270218e-07
ANOS1	0.5035843828125	1.83562102296	1.86596278690071	3.12554860000777e-09	2.01585281681953e-08
FABP6	0.6991767884375	2.67184658754667	1.93410797777383	4.03021287704692e-06	1.26078003773725e-05
TLR2	1.146062	3.13660075733333	1.4525168136794	3.85237829473972e-10	3.15416113908982e-09
PLAU	5.2689796875	27.117450624	2.36362603057317	2.81067232087473e-15	1.12592818034611e-13
PAEP	0.0403968588125	1.26121125386133	4.96442302226583	6.29831287527496e-09	3.7600138687292e-08
IFNL1	0.0594755571875	0.222320640506667	1.90227310857707	0.000378732965674311	0.000777927655507691
SFTPA2	0.1467334258125	0.718332332896	2.29145390043735	0.0162867457968077	0.0238231823520749
LBP	0.06590757921875	1.797618465392	4.76949865769237	7.14440516499851e-07	2.64766080245647e-06
RBP4	3.7983663134375	19.928327840888	2.39136971022464	0.0362655505535502	0.0491433872039727
NOX4	0.16188631990625	0.62479214056	1.94839522869363	4.54856873331736e-12	6.15816805593565e-11
LTF	141.587820955	24.7463855065067	-2.51640745005703	0.0197883390958396	0.0284434352251837
FABP4	14.0769669625	4.41367642130667	-1.67328375224252	9.38263440648589e-12	1.17115569824102e-10
R3HDML	0.03172334159375	0.333438707906667	3.3938049410685	1.86260455813975e-11	2.14223440526058e-10
RBP7	5.160201303125	2.29780139906667	-1.16717323729614	3.19604741370362e-08	1.61811190899989e-07
OBP2B	0.0094127853125	1.171285611056	6.95925550582025	1.83029520693215e-06	6.18560225910529e-06
RBP2	417.046326833437	8.93170650850667	-5.5451279958155	0.0324073203198892	0.0443728417144262
CETP	0.469583759375	1.02512967072	1.12635199208116	5.57611261327379e-10	4.40133555689249e-09
BPIFA1	0.014351104625	1.49230491652267	6.70023674795779	0.00123713257697348	0.00228743372109381
PI15	0.5176383116875	1.86202882576533	1.8468591033857	0.00391978935414759	0.00653434400412618
NOX1	0.185940446875	4.93234774816	4.72936198535042	3.0509762746936e-12	4.2968875295103e-11
CTSG	2.549521934375	1.06885079044533	-1.25416628039195	3.04170849313225e-11	3.30806111154495e-10
AEN	2.87042384375	5.900141224	1.03948570734632	1.39488145165148e-10	1.28647365514133e-09
CYBB	7.245174884375	14.5888358229333	1.00977234281816	0.000496588566519234	0.000996514720858966
BPIFA2	0.04363518325	0.937991901328	4.42601170547226	2.55052129210271e-06	8.3524163928131e-06
TFRC	10.78648659375	30.670835448	1.50764244249678	4.43806867383141e-11	4.62686484333468e-10
IDO1	1.4425467971875	20.6553712184	3.8398269618079	3.85286488029963e-08	1.91514324671586e-07
GDF15	5.6153419534375	43.699979584	2.96018682054451	5.12156708222166e-15	1.80894718725851e-13
ADIPOQ	1.29926393715625	0.454391938653333	-1.5156853894299	6.20329913126871e-10	4.83671578852717e-09
STAT1	20.362347625	62.7706245866667	1.62418566139117	9.57839912704036e-14	2.09462003566225e-12
SEMG1	0.15092779540625	1.53673940214667	3.34794210845261	0.00229696999062807	0.00401217230890284
CCL20	10.9999174746875	52.1466441005333	2.24508171085591	6.27148382289198e-05	0.000151627442502721
CHIT1	0.0867753120625	1.24814141328533	3.84635294096762	2.33762850939695e-07	9.66160569551315e-07
PGC	6075.09023506	1033.62648686665	-2.55519089270046	0.0117170630102278	0.0176829890812799
VEGFA	5.62922190625	13.4926982258667	1.26117145652183	7.02916320268066e-09	4.15086579449085e-08
ISG15	33.0586565625	81.3192789706667	1.29856932578335	4.09183434068453e-06	1.27669564429356e-05
F2R	6.054480003125	21.8184191653333	1.84947161361183	2.38680645000261e-15	9.87943749258936e-14
MAPT	0.9871527840625	0.331006885845333	-1.5764121620868	0.000146299861339156	0.00032738011341738
CST4	0.0143171821875	1.81903472112	6.98928169179713	5.49615867467352e-17	6.40918932348682e-15
CSRP1	124.5811734375	38.5006772826667	-1.69413033619321	7.99742817127278e-07	2.93247763286902e-06
JUN	144.729020625	65.0282004666667	-1.15421683015099	0.00021542725772359	0.000464925075385924
BST2	54.2721379375	111.515740146667	1.03896371017147	4.83603794637849e-05	0.000119886413963527
TPM2	276.0560248125	68.6506042186667	-2.00761676449758	0.00040411094619921	0.000824984631072925
AHNAK	91.319236875	41.5954995866667	-1.134491358655	2.26054900903096e-07	9.36722316047933e-07
FGF2	3.499575909375	1.24664426053333	-1.48913026207135	0.000129707562298381	0.000293210321274747
MSR1	0.7553871746875	3.70185787917333	2.29296131431919	1.42279595351201e-12	2.20794662418534e-11
DLL4	1.719143984375	4.1196444112	1.26082943529052	2.44993738418176e-11	2.73350512426418e-10
SLC11A1	0.3977401465625	1.59917372853333	2.00742858115227	5.54734312367896e-12	7.35474568197412e-11
SEMG2	0.0134347228125	0.263560056709333	4.29409328145669	2.80644080230596e-05	7.34595311350524e-05
DES	1414.6656734375	381.80529396472	-1.88955213077812	6.22572789094485e-09	3.71866430146514e-08
TNFRSF10A	2.896676296875	7.01905100213333	1.27687751411847	6.39936099552827e-12	8.35088565857277e-11
TNFRSF10B	4.6255498125	15.0816230962667	1.70509493515394	5.56682990249954e-18	1.80452799205956e-15
TNFSF11	0.159632852	1.05529286288	2.72481393861588	2.49905905220173e-14	6.71000351989848e-13
KCNH2	9.791364921875	4.03528105106667	-1.27884082788797	0.00107077322709553	0.0020080248617662
CLDN4	37.042839709375	96.2361827216	1.37738471805239	4.23439434205492e-09	2.63025776703567e-08
RNASE3	0.0408541778125	0.260914295306667	2.6750204672527	0.00121437461866212	0.00224962697184818
PTX3	1.402408025	0.592168558026667	-1.24382636090907	3.23513016704547e-07	1.29688990029805e-06
MASP1	0.518780103125	0.192879366051467	-1.42742433441901	6.47728191959733e-08	3.04206740825384e-07
PROC	0.486735584375	1.91392942938667	1.97532747913724	5.49130300230538e-05	0.000134448766787707
ABCC4	1.82992991875	3.96475231093333	1.11544234124517	1.74912232755537e-06	5.93815892676583e-06
PLSCR1	11.573729875	23.7066367386667	1.03443712430295	3.26166120947238e-12	4.56775356245872e-11
PDGFRB	9.28138141875	27.7838816986667	1.58183671922902	5.9564447541908e-11	6.01364595944971e-10
PCSK2	1.19311986	0.273338025637333	-2.1259809018583	5.91677406477298e-13	1.0209391346946e-11
AQP9	0.760067423125	2.4652697752	1.69754622362609	0.000243604368121228	0.000520319783988808
BIRC5	2.85085429125	9.72626854117333	1.77049212055983	5.15501855062962e-13	9.0325767139475e-12
TNFSF4	0.41127514875	1.28873217568	1.64777666905192	4.23439434205492e-09	2.63025776703567e-08
CCL15	1.70143163725	3.99224045253333	1.23044943113866	4.47754563086024e-06	1.38610960549325e-05
CCL14	0.9800926275	0.411905057069333	-1.25060626455727	1.42007159451656e-07	6.16990759275618e-07
CCL18	6.14431731875	29.2987519790667	2.25351458234198	3.47116100389652e-05	8.88949089206939e-05
CCL26	0.6878088684375	3.81449513576	2.47141250017678	0.00166411365881436	0.00299145179270807
CCR8	0.08748827434375	0.585523354938667	2.74256513991993	6.26419570083746e-13	1.07079491854086e-11
CCL21	118.3185168125	47.5927656417067	-1.31386167484252	1.01859040370915e-08	5.7979905720028e-08
CCL7	0.0336688925	0.7770619508	4.52854144997575	7.90751105090832e-13	1.31165107379993e-11
CCL3	0.8003276196875	3.4394175488	2.10350166785578	1.09088619520884e-09	7.89535053953185e-09
CCL4L2	2.2495025884375	5.04650701965333	1.16567913335046	1.18864602346096e-05	3.35829251543184e-05
CCL3L1	0.6544991578125	2.44105691066667	1.89904268955115	1.55266520591756e-07	6.67860775184632e-07
CCR1	2.332140365625	4.82102796666667	1.04768617548341	2.84505740331713e-05	7.43660212822231e-05
CRP	0.0176535604375	0.933649160133333	5.72484944015388	0.000115315788739597	0.00026325481264612
CD86	1.780531775	3.6768980664	1.04618099970447	8.03698130720308e-06	2.35442337012295e-05
OLR1	0.308814741875	3.25564366	3.39812927170094	8.8743407027636e-16	4.54743961915298e-14
RNASE2	0.547606961875	2.79383856098667	2.35103596534897	3.37186441194268e-07	1.34832428172558e-06
LYN	8.2011309875	16.5751948293333	1.01513104299063	7.9134696976316e-08	3.64397135387753e-07
VAV2	5.2837099375	13.3470126106667	1.3368936939396	1.12164063040529e-12	1.78895289434941e-11
RAC3	1.90850809375	5.22619856053333	1.45331663358559	0.00221419449668176	0.00387969149954575
KRAS	6.5897493125	16.2017520026667	1.29785434137915	1.04078216920394e-06	3.71118393550698e-06
FOS	214.85681875	95.3392076906667	-1.17223402240968	4.03121980945868e-05	0.00010175978490949
CARD11	3.1647665928125	7.21741784293333	1.18938367787573	3.44754747598004e-05	8.8371028651123e-05
NFKBIE	4.90043375	10.0489953013333	1.0360699113051	2.69637229955035e-08	1.38708626013855e-07
PRKCB	5.49101661875	2.66040261584	-1.04542868308564	0.000406513262551126	0.000829359647258324
IFITM1	53.561745	148.192522344	1.46819778401558	3.28916900568755e-07	1.31690258437978e-06
IGHA1	16196.9639491563	1937.17774757067	-3.06369517053485	0.00347658572062473	0.00584863526721881
IGHA2	2671.39710210625	390.6882531344	-2.77350466433253	0.00322326322425056	0.00546186404696502
IGHD2-15	3.988438690625	1.00256834773333	-1.99212350894045	0.0238699487951144	0.0337321572238418
IGHD3-16	3.64725824375	0.9467539904	-1.94575085122795	0.0178626352814173	0.025950304389307
IGHG4	85.5937798359375	252.888292413867	1.562922384461	0.000299580476804803	0.000627432250008413
IGHJ1	10.911170175	3.03984058453333	-1.84373825977281	0.0289787467534912	0.0401634632698476
IGHV3-16	1.8612926253125	0.188799141866667	-3.30138077576538	0.00470975520194941	0.00771172479067367
IGHV3-35	20.18658917	1.71148420501333	-3.56007728293871	0.0109966263361738	0.0167015364586232
IGHV3-38	7.83655404	0.894210444426667	-3.13153309709782	0.0186867868919375	0.0270231332819604
IGHV3-72	87.972078803125	20.4696885181333	-2.10355655428661	0.0186598731209467	0.0269878505872583
IGKV1-13	11.149178309375	2.20070805304	-2.34089771349612	0.0152553061259876	0.022458225631401
IGKV1-17	529.028267520938	55.3952765517067	-3.25550994098585	0.0270110577994202	0.0376791848075659
IGKV1-33	60.158509220625	5.46288656642667	-3.46103344448035	0.00413822178177864	0.00686547886205127
IGKV1-37	1.59027157125	0.135054252933333	-3.5576621791591	0.000865695883009435	0.0016518002648458
IGKV1-39	94.8818279290625	13.5211667831733	-2.81091215254216	0.0128859262438675	0.0192633723127607
IGKV1-9	376.835464090625	71.7593643249867	-2.39269572835329	0.0333056058004885	0.0454735949448411
IGKV1D-12	33.058419213125	3.99176149472	-3.04992031128828	0.0171358006854131	0.0249737705661214
IGKV1D-17	12.7780180121875	2.15539465493333	-2.56764012087289	0.0222923839144506	0.0317310801548622
IGKV1D-33	53.7783206178125	4.9488314404	-3.44186489436556	0.00764923025642355	0.01200933976948
IGKV1D-37	2.483857703125	0.169304556986667	-3.87488981554017	0.00116153639064229	0.002160502067917
IGKV1D-39	102.897017276875	12.2145479070667	-3.07452879105183	0.0111543642953009	0.0169193036418528
IGKV1D-42	14.40176197	1.02601831762667	-3.8111169347381	0.00533405113035939	0.00863856273682924
IGKV1D-8	48.806253928125	5.83530155528	-3.06418690525289	0.0227790464879434	0.0323384964783661
IGKV2-28	46.6441869946875	4.62749194413333	-3.33339491356477	0.0122164944853384	0.0183686269395141
IGKV2-30	150.31792253875	25.4014727699733	-2.56503298174224	0.0289078873497473	0.0400751762163618
IGKV2-40	4.3953393384375	0.42376798584	-3.37462804523846	0.000327300910327305	0.000680840620990185
IGKV2D-24	16.5026074428125	2.77155660053333	-2.57392561533869	0.0182498612273732	0.0264699230821017
IGKV2D-28	35.0767887284375	3.70137905696	-3.2443818812235	0.00683678485427393	0.0108417338178427
IGKV2D-29	157.13284787	16.20712122728	-3.27728503910716	0.0292533882600109	0.0404926717848962
IGKV2D-30	33.303313239375	2.5190975924	-3.72468679378075	0.00166388036603222	0.00299145179270807
IGKV3-7	33.3707889515625	3.02524198653333	-3.46346334302766	0.0237714281209875	0.0336120218420959
IGKV3D-11	47.863532819375	6.87747705069333	-2.79897556092587	0.0276676642761134	0.0384922145991856
IGKV3D-15	68.1413535040625	6.51814302501333	-3.38599769021366	0.0162897165092117	0.0238259713775818
IGKV3D-7	16.085318175625	1.1862981536	-3.76120591882395	0.000601122863639875	0.0011836918998846
IGKV6D-41	2.451546285625	0.338587897093333	-2.85608969043381	0.00160397466281553	0.00289169991340699
IGLC6	11.99766230625	2.12370003573333	-2.49810141953848	0.0136948395394949	0.0203469043131575
IGLJ1	3.5536198	0.797070214506667	-2.15651061340121	0.00127506189233642	0.00235019021772075
IGLV1-36	46.989587915	13.56731334944	-1.79220605465293	0.0355701128139306	0.0482820200567974
IGLV1-50	22.48029765625	1.8270994432	-3.62103407555726	0.00130485231807734	0.00239688005678154
IGLV2-18	81.43503530375	12.6690209701333	-2.68434456906031	0.01550452349822	0.0227921482764813
IGLV2-33	6.2748499165625	0.478418618586667	-3.71323551172199	0.00722774763804776	0.0113979544266763
IGLV2-8	296.095254319688	43.3012604256267	-2.77358044277878	0.0290229666821472	0.0401973832826152
IGLV3-10	359.924971451562	66.6584103052	-2.43283738230598	0.0357111119837804	0.0484479953314516
IGLV3-16	26.2281696796875	2.76717619106667	-3.24463072236672	0.0220794654692646	0.0314640110890443
IGLV3-22	1.481110365625	0.684354818693333	-1.11386272678908	0.019507447982367	0.0280757299742364
IGLV3-32	1.3377989515625	0.17376538536	-2.94464869347549	0.000308058680084788	0.000643623625969272
IGLV4-3	33.6496038453125	1.22962225002667	-4.77430243910577	0.0033438963181833	0.0056508844806489
IGLV5-37	20.579956025	4.10115108056	-2.32713910291634	0.0158330119315768	0.0232232027368703
IGLV7-43	233.65493925875	29.0472300039467	-3.00790703751204	0.0240712841785205	0.033969515163197
IGLV7-46	553.532227353125	57.6915007154933	-3.2622366175118	0.0336305405695321	0.0458948561748755
IGLV8-61	190.54389469375	46.99641035864	-2.01950091146354	0.0261554865443365	0.0366215091213677
C3	42.20924878125	93.9347025090667	1.15409908126542	0.0128864072364201	0.0192633723127607
CKLF	4.23985484375	9.41238626133333	1.15054565312703	1.62697138392575e-10	1.47084255955791e-09
CMA1	1.662799215625	0.42886882416	-1.9550056217247	1.26400277256316e-12	1.99049325499345e-11
CXCL17	225.559567424375	73.0280406391733	-1.62698605295094	6.87883613108002e-05	0.000165081746311515
EDN1	4.341223975	9.77195543466667	1.17054542727218	2.52961398585295e-05	6.69807804010939e-05
EDN2	2.75797595875	0.729237789512	-1.91914865125338	6.06548105818424e-05	0.000147211712064765
EDN3	9.181148695	2.331169007816	-1.97762106457727	0.0010530944487367	0.00197791039240686
FGF10	2.051486784	0.980363740906667	-1.06528082846526	6.10745948646829e-05	0.000148078576379601
SAA2	0.6223630439375	6.55554669538933	3.39688779763002	0.000737217525161991	0.00142634456894353
SEMA4F	0.62398265	1.29056925626667	1.04842974310808	4.56768565499717e-10	3.68326196875591e-09
SEMA5B	0.145140530625	0.57394575304	1.98346393625628	1.43896304212265e-12	2.22532454435445e-11
SEMA6D	3.233330028125	1.07459158333333	-1.58923232842304	0.000179960245014483	0.000395160792960318
SLIT2	3.286647509375	1.5116714208	-1.12047214944454	0.0014626071803003	0.00265996609993215
TYMP	14.545413375	37.9033326666667	1.38176040569552	1.43221965337589e-07	6.21906044173867e-07
CYSLTR1	1.527610415625	0.731308383226667	-1.06272485644027	0.000135602689746681	0.000305242363439629
ACKR1	25.2046364375	9.33695832381333	-1.4326645958039	4.25472139669453e-11	4.45839851362567e-10
GPR17	0.887072025625	0.326778789552	-1.44073690404306	6.56847028745832e-05	0.000158279196076129
PTGDR2	3.27489585125	0.716674070533333	-2.19205996310082	0.000367433089546034	0.000756869577242603
CXCR2	3.7772696715625	1.11287259232	-1.76305535155036	0.000365247349923769	0.000752782688158579
PLAUR	8.623083159375	19.1264479013333	1.14929326789737	2.27958609975357e-07	9.4373768777559e-07
PLXNA1	4.091082934375	10.8386001733333	1.40562375287438	2.77559124499724e-15	1.11586741021945e-13
PLXNA3	2.547841390625	6.27160429333333	1.29955906644334	3.06297485248945e-13	5.76864557374233e-12
PLXNC1	1.559140496875	3.16456443226667	1.02125600443655	2.58274857576534e-05	6.82263641112578e-05
PLXND1	7.026415940625	15.0595297973333	1.0998158385607	3.43233089766438e-08	1.72564404560841e-07
AGT	6.049985853125	30.8179314664	2.34876635581377	2.01155880768445e-06	6.73215309826302e-06
AMH	0.1747365490625	1.82190103037333	3.38219128228394	1.26922557465088e-09	9.03712823311833e-09
ANGPTL7	2.1036529371875	0.383839353730667	-2.45432216816253	1.96516417970929e-06	6.59026597722561e-06
APLN	0.4002259453125	3.47493838773333	3.11810079791862	3.86160908125773e-14	9.6834280130576e-13
ARTN	0.29452628375	0.619160619936	1.07191732861469	0.0319048274106291	0.0437317010593265
BDNF	0.1047882084375	0.234819263866667	1.16407438462718	0.0013557012768349	0.00248288367483143
BMP1	2.48669458125	7.1839130376	1.53054056119823	1.20515665771387e-16	1.05008066288664e-14
BMP3	3.388651265	0.974408721576	-1.79811222147592	0.000133751117680122	0.000301468422567788
BMP5	0.80425581034375	0.365396945794667	-1.13818987855051	4.09312701947138e-08	2.02155697721708e-07
BMP6	3.25642250875	1.23540078938667	-1.39830873843623	0.000363073772015457	0.000748371776209695
BMP8A	0.51939788125	2.51059115901333	2.27311507585897	7.90487968524377e-15	2.57287748243697e-13
BTC	7.4742800625	2.68012956045333	-1.47963187889453	0.000175523078462538	0.000386212861944739
CCK	2.18780739509375	1.06047337124533	-1.04477734033153	7.6825014546324e-05	0.000182607212688232
CD70	0.637918056875	1.91626949458667	1.5868574477213	0.000278575106138019	0.000587616084377229
CGB5	0.0067802453125	1.66517558428	7.94012112312138	5.20590381730066e-07	1.99684488148019e-06
CHGA	65.10482743375	25.6559893425547	-1.34346886161788	3.34403860639209e-07	1.33793023694713e-06
CMTM1	0.525861546875	1.37274336856	1.38430703185015	2.75354409381195e-14	7.29705478020485e-13
CSF2	0.0445207096875	1.14766131114667	4.68807654738326	3.83875467915251e-13	6.98304090416427e-12
DKK1	2.0062763184375	13.7209283032267	2.77378586897848	0.0158081238501752	0.0231884559288205
ESM1	0.095526761875	3.19378720024	5.06321941840153	3.04849121224223e-20	3.78020049970612e-16
FAM3B	23.0117705221875	8.05380753714133	-1.51462908703127	1.50474502288816e-05	4.17439981386702e-05
FAM3D	85.1453403365625	35.891187993904	-1.24629790217052	0.000303222399447538	0.00063422932849138
FGF19	0.00662102378125	2.07811330903467	8.29400429174219	8.05377374161518e-12	1.02588055600394e-10
FGF3	0.020147729375	1.99770159610667	6.63158003052725	2.60159932929207e-05	6.86676258614301e-05
VEGFD	3.864122159375	0.606648874429333	-2.67120706596989	3.42432845245947e-16	2.15396030999789e-14
GCG	4.1859739361875	1.948615845624	-1.10311362615234	6.94619941314472e-05	0.00016659124286018
GDF10	0.967723454375	0.393606093986667	-1.29784227118445	1.1885614745138e-06	4.18613669373821e-06
GDF7	0.4955532725	0.182987260696	-1.43729694329056	2.92280698288732e-08	1.49225756424523e-07
GHRL	17.3481486971875	2.97171038050667	-2.54541628978953	0.00832116806564388	0.0129652043204817
GIP	22.5977379975	0.584456445173333	-5.27293904151952	0.000193372970319508	0.000421471766046792
GKN1	6086.82326799	285.532250996995	-4.4139638645513	5.78188456945237e-07	2.19224079180066e-06
GNRH2	0.0940313009375	0.22273948904	1.24414437025085	0.000479019003429552	0.000964281961866052
IL11	0.23649849434375	2.86961251765333	3.60095303980225	3.07037796312813e-14	7.95775158892688e-13
IL17B	0.5362365309375	0.245872198853333	-1.12496088937944	0.00074353388584965	0.00143757943930723
IL17C	0.1350449644375	1.08143863733333	3.00144005596605	3.8959837504617e-05	9.87691689205263e-05
IL37	0.02274859	0.42260944288	4.21547597126596	2.97205198714435e-11	3.24175159026417e-10
IL23A	0.9555940584375	2.21547484546667	1.21314615779439	1.52992800162476e-10	1.39437027840388e-09
IL24	1.05359414125	3.16470694792	1.58675268388382	4.42770034186611e-06	1.37269131601008e-05
INHBA	0.6719701121875	9.1394657072	3.76564085634124	2.87544211039703e-18	1.36969305368251e-15
INHBB	1.5419478375	5.52385554890667	1.84092163182301	0.000726804874431976	0.00140777973818487
INSL6	0.0566729121875	0.251893074085333	2.152080211441	0.0134797950656574	0.020055348541975
JAG2	2.1385641875	4.96217967573333	1.21433146542905	2.49627569945516e-10	2.15162054418396e-09
LEFTY1	0.1481428684375	6.91542072367733	5.54475594333067	0.000199992533610977	0.00043422959576311
LIF	1.19237749375	7.4100393216	2.63564014857792	2.23005404176532e-16	1.57531861694798e-14
MDK	58.64765775	144.885477184	1.30476759475378	5.42670485322742e-07	2.06913335226156e-06
MLN	6.1980409371875	1.04692351709333	-2.56565623359577	0.0220660409113137	0.0314468818256888
NMB	3.3094318125	8.12467165466667	1.29572596420469	1.29366653523884e-08	7.18657274214918e-08
NPPC	2.66433531625	0.399598701149333	-2.73715186329961	4.20023332608686e-10	3.4202118134932e-09
NPY	2.7192970609375	0.81409782784	-1.73995968797606	2.63367618825313e-07	1.0771855869142e-06
NRG2	0.88485333375	0.265275051381333	-1.73794934616081	4.15506798718243e-09	2.58817872990177e-08
NRG4	0.944322074375	0.393093708010667	-1.26440572334022	0.000115638225933365	0.00026393709034001
OGN	25.5604816125	12.4856526584267	-1.03364378314656	3.85246678353591e-06	1.21044322553276e-05
OSGIN1	5.71511714375	2.08806421810667	-1.45261698745094	6.07997774416046e-07	2.29168391895279e-06
OSM	0.5278790836875	2.08517130197333	1.98188650158805	1.53170464505302e-06	5.25906969502486e-06
ENDOU	9.790098703125	0.431255076472	-4.50471006054013	4.18404320137531e-06	1.30383466835398e-05
PDGFB	3.375587753125	7.40217589066667	1.1328106931022	2.13107965951068e-09	1.43436329472265e-08
PGF	0.7261208	2.01166084453333	1.47010560972684	6.54136548775578e-12	8.5064342257442e-11
PNOC	2.1777898875	0.600852115938667	-1.85778291197369	2.02717554581097e-06	6.77841072147266e-06
PTN	18.81697475	4.95392878186667	-1.92538966765003	1.24437199017446e-11	1.49652105134139e-10
RETN	0.2295994928125	0.60159377864	1.38967019242501	0.000711185025758476	0.0013797926080237
RLN2	0.1645170603125	0.36152066588	1.13584092114582	0.0104755211359204	0.0159881641764358
SPP1	4.324371496875	87.6973743930667	4.34197127774616	6.7031997393109e-14	1.53638435785454e-12
SST	110.860725191562	30.1281919893333	-1.87956234644984	5.00305018093273e-07	1.92530164464043e-06
STC1	4.4616302875	10.9046011970667	1.28929413383644	1.19706365373897e-07	5.29236848927478e-07
STC2	0.437824223125	1.74080387312	1.99132999097134	3.12990489709392e-11	3.38752829195863e-10
TAC1	2.201498826625	0.59381712712	-1.89039546548785	0.000120023244795313	0.000273138264298927
TNFRSF11B	0.5340715825	5.62105499832	3.39573590400801	6.21121480094186e-11	6.24552011843247e-10
TNFSF12	18.730938125	8.65539029066667	-1.1137523772131	3.76677297123513e-05	9.57536010272088e-05
TNFSF13B	2.934623765625	6.13255859386667	1.06331355914406	1.25888854281693e-05	3.54149386172104e-05
TNFSF15	1.098305596875	3.07012540437333	1.48301805472482	1.49027982501181e-09	1.0422184922389e-08
TNFSF18	0.14037717296875	0.494604110877333	1.81696587566566	9.22984110299224e-05	0.000215480653018577
TNFSF9	1.21969643125	5.44286273613333	2.15784353124861	7.97842753098405e-06	2.33941243552869e-05
TSLP	0.7279916525	0.197590920541333	-1.88140525241793	1.13440035515989e-09	8.18133882387173e-09
UCN	0.3214039440625	0.930486207066667	1.53359713190559	3.11847538331752e-10	2.62230639348964e-09
UCN2	0.07716818103125	0.441882636189333	2.51758523660857	2.066437375918e-10	1.81394481218862e-09
UTS2	0.0931886045	0.518867352250667	2.47714031077361	5.39265807544571e-06	1.6400623697332e-05
VIP	16.24838225	2.55667792098933	-2.66795375237191	2.62684823800272e-05	6.930138147219e-05
ADCYAP1R1	1.0658687338125	0.146557472893333	-2.86249133779041	1.29974144266664e-09	9.23071922400938e-09
ADRB2	2.31621269375	0.637999911173333	-1.86013961132493	4.14367767204961e-15	1.53879559055069e-13
AGTR1	2.352965603125	0.711394482712	-1.72575854005357	2.11221757749494e-07	8.80798663181456e-07
ANGPT1	1.739997409375	0.78037105104	-1.1568529928406	0.00706961279742973	0.0111674548090324
ANGPTL1	14.20742638125	2.59979687682667	-2.45017442535567	5.57611261327379e-10	4.40133555689249e-09
ANGPTL6	1.1645681865625	0.433148550773333	-1.42686131772796	0.0267953888189644	0.0374152984861925
APLNR	5.27752031875	11.9630214085333	1.18064967282179	3.76677297123513e-05	9.57536010272088e-05
AR	0.9544398465625	0.353956897242667	-1.43108058662471	1.06695487475018e-05	3.04360770831602e-05
C3AR1	3.894624828125	8.10137214373333	1.05668192132458	0.000468329916280398	0.000944547583109696
CNTFR	6.22072981875	2.42699377735467	-1.35791343837733	1.2073718197257e-10	1.12960737362549e-09
CSF2RA	1.185813896875	2.45822024213333	1.05173656925126	2.44335977672857e-05	6.48502494728966e-05
ESRRG	2.6953315584375	0.341416622338667	-2.98085754807934	1.3444888313623e-12	2.10262154415405e-11
FGFR4	3.63372513125	17.8441176749333	2.29592736937389	1.3145109870921e-12	2.06422472187611e-11
FGFRL1	8.1403717125	17.0952331581333	1.07042752084385	0.000276888440906571	0.000584443666436124
GHR	2.526127609375	0.721243305946667	-1.80836959097893	5.03573172532045e-11	5.16087599657212e-10
GLP2R	1.051860500625	0.357498293738667	-1.55693512350558	2.17328352988211e-06	7.22162642043239e-06
GPER1	5.100315225	1.266240622	-2.01003483139803	2.60692376716266e-09	1.71293556097633e-08
IL13RA2	0.11567405153125	0.922547975370667	2.99555866818179	2.74470445751819e-08	1.40830726677043e-07
IL17RB	1.8865926	9.05230383093333	2.26250209396568	4.63594788052946e-15	1.67710469933273e-13
IL2RA	0.9933597778125	2.6486694016	1.41487954556436	6.70745891210417e-08	3.13897862944093e-07
LGR5	0.70008861971875	6.19082085111733	3.14452125120793	1.117697185472e-07	4.98081454214418e-07
LIFR	3.93745550625	1.93403333749333	-1.02565095777209	6.09275699722435e-08	2.87413329342416e-07
MC1R	0.2108185909375	0.63483438488	1.59037817580212	2.48379326262987e-13	4.79066171662969e-12
MET	4.735523428125	26.6237197232	2.49111634696965	1.67612761180405e-15	7.43238130913428e-14
MLNR	2.6725812728125	0.352661870754667	-2.92187631336605	0.000440233765770207	0.000892221442383224
NPR1	4.3908726875	1.65924748906667	-1.40397861340152	4.00044727494143e-06	1.25254496403472e-05
NPR3	1.079296780625	0.528096441666667	-1.0312183001519	0.000150038750782844	0.00033494344993323
NR2C1	1.9157424875	3.9814352	1.05538492892494	1.79945732546672e-14	5.13315259734729e-13
NR4A1	44.11872275	17.6511209352	-1.3216312202713	0.0273379723720623	0.0380969080420431
NR4A3	12.425574421875	2.78667186042667	-2.15669751210272	0.00677640389050798	0.0107513116281809
NR5A2	1.191928791875	2.47045174269333	1.05147682575623	1.40135839816646e-05	3.90792261645598e-05
NR6A1	0.3743837125	1.07295074986667	1.51899427843842	1.33910226470777e-09	9.47142040859163e-09
OSMR	4.907242278125	13.3512493648	1.44399034439869	6.53642336769631e-10	5.0612077618542e-09
OXTR	0.2558630790625	0.735232394773333	1.52282835192987	8.59907837655567e-12	1.08851985351165e-10
PGR	0.8072253846875	0.240224374336	-1.74858900201601	5.98782278463619e-06	1.80149557458495e-05
PTGER3	2.036806578125	0.946912681952	-1.10500568261642	2.54720890658943e-05	6.74227530085781e-05
PTH1R	1.044039090625	0.356230492904	-1.55129281010335	2.34604922774678e-09	1.56354405824207e-08
PTH2R	0.03307915009375	0.329616055557333	3.31679244495458	0.00569806250742948	0.00917631885860254
RXRG	0.9917655115625	0.134611578312	-2.88119655135371	8.09112917782211e-14	1.80462804461126e-12
SSTR1	10.4459038196875	4.651929078184	-1.16703631809089	0.0369686899960828	0.0499993884811428
SSTR5	0.17113169728125	0.839039873757333	2.29363237078835	0.0155586967167769	0.0228672811485157
TGFBR3	12.30050884375	4.61093205466667	-1.41558768588253	5.00089679849811e-05	0.000123631134918048
TNFRSF10C	0.8767116415625	1.78834011706667	1.02844683259103	0.00912216852150011	0.0141043098599704
TNFRSF12A	16.3672581875	37.493285528	1.19581958972489	2.17247847165296e-09	1.45871995249549e-08
TNFRSF17	11.583271733125	2.09660453490667	-2.46591613620767	0.0223625287179349	0.0318248557725272
TNFRSF25	1.22799245	3.76557946149333	1.61657019861453	2.14341397058721e-10	1.87636704626112e-09
TNFRSF9	0.294496718125	0.91193078776	1.63067277648849	3.81389335115246e-10	3.12722496566668e-09
TUBB3	0.10101570934375	0.51087932456	2.33840288110521	1.54453342132861e-11	1.81177249365173e-10
VIPR2	1.3852377890625	0.479282143117333	-1.53118655489625	1.68302589868111e-07	7.18004313519559e-07
FCGR3A	3.0969104746875	17.6852798746667	2.51364746690405	1.90715224898466e-12	2.84522720263248e-11
PRKCG	0.13524904815625	1.80516642366133	3.73844150366117	1.36542954036987e-09	9.63632640955011e-09
GZMB	3.964621333125	9.239726996	1.22066714674425	0.0139435988016573	0.0206862997194589
BID	3.67988140625	8.84578691733333	1.26533121771299	2.28888569257366e-13	4.46083701599669e-12
CTLA4	0.8462950375	2.0752341148	1.29404148926416	5.88305816281362e-08	2.7822454369564e-07
TRAJ1	0.198452821875	0.567278433066667	1.51526093960587	0.0123142882996209	0.0184957983696701
TRAJ2	0.178807509375	0.767178481066667	2.10115492749812	2.98054754647197e-05	7.74554963538898e-05
TRAJ3	0.384511296875	0.914986208	1.25072401222816	0.00953433107425245	0.0146797494324625
TRAJ5	0.112882640625	0.4008857888	1.82836763366591	0.00155504296778667	0.00281254156995775
TRAJ19	0.39558370625	0.956944894133333	1.27445284525295	0.00223138710728449	0.00390767588124045
TRAJ23	0.09704056875	0.326715922933333	1.75137685698297	0.00189391075571192	0.00336269771270671
TRAJ31	0.940672271875	2.0794932856	1.14446794286231	0.0310623042850645	0.0426997041040791
TRAJ34	0.139455709375	0.496426798133333	1.8317739970848	0.00943751682021593	0.0145406848875117
TRAJ35	0.226917828125	0.6452452616	1.5076776809639	0.00771759487080112	0.0121090318064637
TRAJ36	0.165590696875	0.484162396533333	1.54786941139659	0.00257893344732363	0.00445258725411858
TRAJ37	0.059731628125	0.402679267733333	2.75306424442848	3.54802971677688e-05	9.06768197304093e-05
