# Supplementary material for: Establishment and Analysis of an Individualized Immune-Related Gene Signature for the Prognosis of Gastric Cancer
Source: Front Surg. 2022 Jan 31;9:829237. doi: 10.3389/fsurg.2022.829237 (PMC8841693; doi:10.3389/fsurg.2022.829237)
Supplement: Additional File 8 — Clinical information of patients in GSE57303 cohort. [file Table_4.XLSX]

## Sheet: Sheet1
Study	Sample	Survival type	Event	Times(days)	Cancer subtype
GPL570_GSE57303	GSM1379261	Overall survival	1	810	Gastric cancer
GPL570_GSE57303	GSM1379262	Overall survival	1	360	Gastric cancer
GPL570_GSE57303	GSM1379263	Overall survival	0	1470	Gastric cancer
GPL570_GSE57303	GSM1379264	Overall survival	0	1620	Gastric cancer
GPL570_GSE57303	GSM1379265	Overall survival	1	450	Gastric cancer
GPL570_GSE57303	GSM1379266	Overall survival	0	1740	Gastric cancer
GPL570_GSE57303	GSM1379267	Overall survival	0	1800	Gastric cancer
GPL570_GSE57303	GSM1379268	Overall survival	1	660	Gastric cancer
GPL570_GSE57303	GSM1379269	Overall survival	0	1800	Gastric cancer
GPL570_GSE57303	GSM1379270	Overall survival	0	240	Gastric cancer
GPL570_GSE57303	GSM1379271	Overall survival	1	1200	Gastric cancer
GPL570_GSE57303	GSM1379272	Overall survival	1	540	Gastric cancer
GPL570_GSE57303	GSM1379273	Overall survival	1	930	Gastric cancer
GPL570_GSE57303	GSM1379274	Overall survival	1	690	Gastric cancer
GPL570_GSE57303	GSM1379275	Overall survival	1	420	Gastric cancer
GPL570_GSE57303	GSM1379276	Overall survival	1	1320	Gastric cancer
GPL570_GSE57303	GSM1379277	Overall survival	0	1500	Gastric cancer
GPL570_GSE57303	GSM1379278	Overall survival	0	1530	Gastric cancer
GPL570_GSE57303	GSM1379279	Overall survival	1	870	Gastric cancer
GPL570_GSE57303	GSM1379280	Overall survival	1	660	Gastric cancer
GPL570_GSE57303	GSM1379281	Overall survival	1	60	Gastric cancer
GPL570_GSE57303	GSM1379282	Overall survival	0	1740	Gastric cancer
GPL570_GSE57303	GSM1379283	Overall survival	1	1530	Gastric cancer
GPL570_GSE57303	GSM1379284	Overall survival	0	750	Gastric cancer
GPL570_GSE57303	GSM1379285	Overall survival	0	1440	Gastric cancer
GPL570_GSE57303	GSM1379286	Overall survival	0	1800	Gastric cancer
GPL570_GSE57303	GSM1379287	Overall survival	0	1800	Gastric cancer
GPL570_GSE57303	GSM1379288	Overall survival	1	240	Gastric cancer
GPL570_GSE57303	GSM1379289	Overall survival	1	720	Gastric cancer
GPL570_GSE57303	GSM1379290	Overall survival	0	1800	Gastric cancer
GPL570_GSE57303	GSM1379291	Overall survival	1	150	Gastric cancer
GPL570_GSE57303	GSM1379292	Overall survival	1	660	Gastric cancer
GPL570_GSE57303	GSM1379293	Overall survival	1	300	Gastric cancer
GPL570_GSE57303	GSM1379294	Overall survival	0	1560	Gastric cancer
GPL570_GSE57303	GSM1379295	Overall survival	1	390	Gastric cancer
GPL570_GSE57303	GSM1379296	Overall survival	0	1320	Gastric cancer
GPL570_GSE57303	GSM1379297	Overall survival	0	1470	Gastric cancer
GPL570_GSE57303	GSM1379298	Overall survival	0	1140	Gastric cancer
GPL570_GSE57303	GSM1379299	Overall survival	1	720	Gastric cancer
GPL570_GSE57303	GSM1379300	Overall survival	0	1500	Gastric cancer
GPL570_GSE57303	GSM1379301	Overall survival	0	510	Gastric cancer
GPL570_GSE57303	GSM1379302	Overall survival	1	450	Gastric cancer
GPL570_GSE57303	GSM1379303	Overall survival	1	780	Gastric cancer
GPL570_GSE57303	GSM1379304	Overall survival	1	390	Gastric cancer
GPL570_GSE57303	GSM1379305	Overall survival	0	1800	Gastric cancer
GPL570_GSE57303	GSM1379306	Overall survival	0	1800	Gastric cancer
GPL570_GSE57303	GSM1379307	Overall survival	1	390	Gastric cancer
GPL570_GSE57303	GSM1379308	Overall survival	0	1470	Gastric cancer
GPL570_GSE57303	GSM1379309	Overall survival	0	1800	Gastric cancer
GPL570_GSE57303	GSM1379310	Overall survival	1	1080	Gastric cancer
GPL570_GSE57303	GSM1379311	Overall survival	1	180	Gastric cancer
GPL570_GSE57303	GSM1379312	Overall survival	0	1500	Gastric cancer
GPL570_GSE57303	GSM1379313	Overall survival	1	600	Gastric cancer
GPL570_GSE57303	GSM1379314	Overall survival	1	120	Gastric cancer
GPL570_GSE57303	GSM1379315	Overall survival	1	360	Gastric cancer
GPL570_GSE57303	GSM1379316	Overall survival	0	270	Gastric cancer
GPL570_GSE57303	GSM1379317	Overall survival	0	1800	Gastric cancer
GPL570_GSE57303	GSM1379318	Overall survival	0	1800	Gastric cancer
GPL570_GSE57303	GSM1379319	Overall survival	1	990	Gastric cancer
GPL570_GSE57303	GSM1379320	Overall survival	0	1800	Gastric cancer
GPL570_GSE57303	GSM1379321	Overall survival	1	510	Gastric cancer
GPL570_GSE57303	GSM1379322	Overall survival	0	1380	Gastric cancer
GPL570_GSE57303	GSM1379323	Overall survival	0	390	Gastric cancer
GPL570_GSE57303	GSM1379324	Overall survival	0	1110	Gastric cancer
GPL570_GSE57303	GSM1379325	Overall survival	0	1500	Gastric cancer
GPL570_GSE57303	GSM1379326	Overall survival	0	210	Gastric cancer
GPL570_GSE57303	GSM1379327	Overall survival	1	150	Gastric cancer
GPL570_GSE57303	GSM1379328	Overall survival	1	270	Gastric cancer
GPL570_GSE57303	GSM1379329	Overall survival	1	240	Gastric cancer
GPL570_GSE57303	GSM1379330	Overall survival	1	960	Gastric cancer
