# Supplementary material for: Establishment and Analysis of an Individualized Immune-Related Gene Signature for the Prognosis of Gastric Cancer
Source: Front Surg. 2022 Jan 31;9:829237. doi: 10.3389/fsurg.2022.829237 (PMC8841693; doi:10.3389/fsurg.2022.829237)
Supplement: Additional File 9 — Clinical information of patients in GSE84433 cohort. [file Table_5.XLSX]

## Sheet: GSE84433_sample
Acc	age	Sex	ptstage	pnstage	death	duration overall survival
GSM2235695	42	female	T4	N1	0	121
GSM2235696	60	male	T4	N1	0	108
GSM2235697	49	male	T3	N0	1	39
GSM2235698	34	male	T3	N3	1	23
GSM2235699	68	male	T4	N3	1	23
GSM2235700	59	male	T4	N2	0	117
GSM2235701	61	male	T3	N0	0	108
GSM2235702	74	female	T4	N1	1	18
GSM2235703	35	male	T4	N2	1	43
GSM2235704	53	female	T4	N1	0	109
GSM2235705	67	male	T4	N1	0	114
GSM2235706	71	male	T4	N2	1	2
GSM2235707	63	female	T2	N1	0	116
GSM2235708	66	male	T4	N1	0	109
GSM2235709	54	female	T2	N0	0	108
GSM2235710	54	male	T4	N0	1	13
GSM2235711	65	male	T4	N1	1	19
GSM2235712	70	female	T2	N0	0	108
GSM2235713	59	male	T4	N0	1	116
GSM2235714	61	male	T2	N1	1	46
GSM2235715	58	male	T4	N1	0	118
GSM2235716	46	male	T3	N1	1	104
GSM2235717	43	female	T4	N3	1	3
GSM2235718	46	male	T4	N1	0	119
GSM2235719	68	male	T4	N2	1	1
GSM2235720	56	male	T1	N0	0	119
GSM2235721	41	male	T2	N1	0	119
GSM2235722	63	female	T4	N2	1	36
GSM2235723	52	male	T3	N2	0	118
GSM2235724	74	male	T3	N3	1	10
GSM2235725	65	female	T4	N0	0	122
GSM2235726	68	male	T4	N2	1	1
GSM2235727	71	male	T4	N3	0	118
GSM2235728	40	female	T4	N1	1	35
GSM2235729	67	male	T4	N2	1	5
GSM2235730	68	female	T1	N1	1	49
GSM2235731	63	female	T2	N1	0	118
GSM2235732	74	male	T2	N1	0	118
GSM2235733	72	male	T3	N1	0	144
GSM2235734	45	female	T4	N1	0	144
GSM2235735	53	male	T3	N2	0	145
GSM2235736	61	male	T4	N2	1	9
GSM2235737	51	male	T4	N2	1	45
GSM2235738	59	female	T4	N2	0	153
GSM2235739	66	male	T3	N2	1	14
GSM2235740	69	male	T3	N1	1	4
GSM2235741	49	male	T4	N2	0	127
GSM2235742	62	male	T4	N2	1	3
GSM2235743	64	female	T4	N1	1	4
GSM2235744	38	female	T4	N1	1	49
GSM2235745	53	male	T4	N2	0	106
GSM2235746	53	male	T3	N1	0	111
GSM2235747	53	female	T4	N2	1	12
GSM2235748	80	male	T4	N2	1	2
GSM2235749	65	male	T4	N3	1	39
GSM2235750	70	male	T4	N1	1	7
GSM2235751	40	male	T3	N1	0	101
GSM2235752	42	male	T4	N1	0	149
GSM2235753	72	male	T4	N1	1	31
GSM2235754	37	female	T4	N1	0	138
GSM2235755	62	female	T4	N1	1	87
GSM2235756	48	female	T4	N2	0	140
GSM2235757	44	male	T4	N2	1	40
GSM2235758	42	male	T4	N2	1	13
GSM2235759	54	male	T4	N2	1	12
GSM2235760	64	male	T4	N2	1	20
GSM2235761	63	female	T4	N1	0	134
GSM2235762	65	male	T4	N2	1	39
GSM2235763	74	female	T4	N1	1	109
GSM2235764	58	male	T4	N2	1	9
GSM2235765	68	male	T4	N1	0	138
GSM2235766	61	male	T4	N2	1	15
GSM2235767	53	male	T4	N2	1	18
GSM2235768	46	male	T4	N1	0	144
GSM2235769	64	male	T3	N2	1	22
GSM2235770	85	male	T3	N1	1	7
GSM2235771	53	male	T4	N1	0	143
GSM2235772	60	male	T4	N2	1	60
GSM2235773	30	male	T4	N2	1	17
GSM2235774	47	male	T4	N1	1	12
GSM2235775	60	male	T4	N1	0	120
GSM2235776	80	male	T4	N0	1	20
GSM2235777	49	female	T4	N1	1	115
GSM2235778	61	male	T4	N3	1	23
GSM2235779	63	male	T4	N0	1	49
GSM2235780	75	male	T4	N3	1	0
GSM2235781	56	male	T1	N0	0	115
GSM2235782	62	male	T4	N2	1	4
GSM2235783	71	male	T3	N1	1	75
GSM2235784	80	male	T2	N0	1	103
GSM2235785	64	female	T3	N0	0	114
GSM2235786	50	female	T4	N1	0	108
GSM2235787	58	female	T4	N2	1	25
GSM2235788	56	male	T2	N0	0	117
GSM2235789	64	male	T4	N2	1	37
GSM2235790	67	female	T4	N0	0	119
GSM2235791	36	female	T4	N1	1	25
GSM2235792	60	female	T4	N1	1	92
GSM2235793	83	male	T3	N2	1	87
GSM2235794	55	male	T1	N1	0	121
GSM2235795	73	female	T4	N0	0	121
GSM2235796	62	male	T4	N3	1	44
GSM2235797	79	female	T3	N0	0	115
GSM2235798	76	male	T4	N2	1	25
GSM2235799	62	male	T4	N3	1	12
GSM2235800	62	male	T3	N1	0	114
GSM2235801	50	male	T2	N1	0	113
GSM2235802	60	male	T1	N0	0	106
GSM2235803	46	male	T3	N0	0	107
GSM2235804	64	male	T4	N0	0	114
GSM2235805	61	female	T4	N1	1	5
GSM2235806	55	male	T4	N0	1	101
GSM2235807	70	male	T4	N3	1	33
GSM2235808	59	male	T4	N1	1	23
GSM2235809	58	male	T4	N1	0	146
GSM2235810	54	male	T4	N1	1	7
GSM2235811	55	male	T4	N2	1	12
GSM2235812	68	male	T4	N3	1	34
GSM2235813	64	male	T3	N0	1	26
GSM2235814	66	male	T4	N3	0	113
GSM2235815	71	female	T4	N2	0	113
GSM2235816	48	male	T4	N3	1	4
GSM2235817	68	female	T4	N1	1	55
GSM2235818	74	female	T4	N3	1	10
GSM2235819	68	male	T4	N1	1	21
GSM2235820	75	male	T4	N1	1	24
GSM2235821	67	male	T4	N1	0	112
GSM2235822	55	male	T3	N1	0	112
GSM2235823	32	female	T4	N1	1	9
GSM2235824	49	female	T4	N2	1	79
GSM2235825	69	male	T4	N0	1	23
GSM2235826	79	male	T3	N2	1	11
GSM2235827	47	male	T4	N2	1	43
GSM2235828	55	male	T4	N1	0	107
GSM2235829	52	male	T4	N0	0	109
GSM2235830	75	male	T4	N2	0	98
GSM2235831	81	male	T4	N3	1	39
GSM2235837	56	female	T2	N0	0	113
GSM2235838	65	male	T4	N3	1	4
GSM2235839	63	male	T3	N1	1	101
GSM2235840	71	male	T2	N0	1	92
GSM2235841	84	female	T4	N1	1	16
GSM2235842	72	male	T4	N3	1	14
GSM2235843	60	male	T2	N1	1	13
GSM2235844	54	female	T4	N2	0	102
GSM2235845	51	male	T4	N2	1	31
GSM2235846	67	male	T4	N2	1	92
GSM2235847	53	female	T4	N1	0	111
GSM2235848	52	male	T4	N2	1	40
GSM2235849	61	female	T4	N2	1	1
GSM2235850	51	male	T2	N1	0	116
GSM2235851	81	male	T1	N0	1	93
GSM2235852	69	male	T4	N3	1	48
GSM2235853	58	female	T2	N1	0	111
GSM2235854	66	female	T4	N3	0	111
GSM2235855	68	male	T2	N1	0	110
GSM2235862	66	male	T4	N0	1	85
GSM2235863	67	male	T4	N0	0	133
GSM2235864	54	male	T4	N1	1	12
GSM2235865	44	male	T4	N1	1	33
GSM2235866	79	female	T4	N2	0	129
GSM2235867	69	female	T4	N2	0	125
GSM2235878	51	female	T4	N3	0	125
GSM2235879	68	female	T3	N1	1	6
GSM2235880	67	female	T4	N2	1	17
GSM2235881	72	male	T4	N0	0	125
GSM2235882	55	male	T4	N1	1	13
GSM2235883	66	female	T4	N2	1	19
GSM2235884	44	male	T4	N0	0	126
GSM2235885	73	female	T4	N1	0	124
GSM2235886	76	female	T2	N1	1	51
GSM2235887	81	male	T3	N2	1	79
GSM2235888	36	female	T4	N1	1	68
GSM2235889	66	male	T4	N1	1	93
GSM2235899	48	male	T4	N1	1	34
GSM2235900	46	male	T4	N1	0	127
GSM2235901	66	female	T3	N1	1	58
GSM2235902	34	male	T4	N1	1	34
GSM2235903	50	male	T4	N1	0	131
GSM2235904	62	male	T4	N1	1	21
GSM2235905	63	male	T4	N1	1	2
GSM2235906	70	female	T4	N1	1	120
GSM2235907	77	female	T4	N0	0	123
GSM2235908	32	female	T3	N0	0	123
GSM2235909	63	male	T4	N2	1	18
GSM2235910	56	male	T4	N1	0	139
GSM2235921	57	male	T2	N2	0	139
GSM2235922	68	male	T4	N1	0	138
GSM2235923	77	female	T4	N1	1	14
GSM2235924	54	male	T4	N2	0	135
GSM2235925	64	male	T4	N1	0	134
GSM2235926	47	male	T4	N2	0	140
GSM2235927	65	male	T4	N1	1	0
GSM2235928	56	female	T4	N1	0	132
GSM2235929	74	male	T4	N2	1	60
GSM2235930	63	male	T4	N2	1	74
GSM2235931	34	male	T4	N1	0	132
GSM2235932	71	female	T4	N2	0	59
GSM2235933	57	female	T4	N0	0	41
GSM2235934	63	male	T4	N2	0	47
GSM2235935	65	male	T4	N2	1	19
GSM2235936	63	female	T1	N0	0	42
GSM2235937	54	female	T4	N2	0	37
GSM2235938	62	female	T1	N0	0	92
GSM2235939	42	female	T2	N0	0	45
GSM2235940	63	male	T4	N2	1	33
GSM2235941	36	female	T2	N1	0	41
GSM2235942	67	male	T1	N0	0	42
GSM2235943	65	male	T4	N1	0	127
GSM2235944	47	male	T3	N0	0	126
GSM2235945	59	female	T4	N1	1	37
GSM2235946	55	male	T4	N2	0	131
GSM2235947	62	male	T4	N1	0	129
GSM2235948	36	male	T4	N1	0	132
GSM2235949	43	male	T4	N1	0	132
GSM2235950	45	male	T4	N1	0	128
GSM2235951	61	female	T4	N1	1	5
GSM2235952	56	female	T4	N1	1	1
GSM2235953	58	female	T4	N1	1	10
GSM2235954	39	female	T3	N1	0	149
GSM2235955	48	male	T4	N2	0	149
GSM2235956	68	female	T4	N2	1	135
GSM2235957	69	female	T3	N2	0	148
GSM2235958	55	male	T4	N2	0	152
GSM2235959	61	male	T3	N2	0	144
GSM2235960	66	male	T4	N1	0	142
GSM2235961	55	male	T4	N1	0	141
GSM2235962	64	male	T4	N1	1	27
GSM2235963	58	female	T4	N2	1	27
GSM2235964	64	male	T4	N2	1	22
GSM2235965	58	male	T3	N1	1	63
GSM2235966	40	male	T4	N3	0	33
GSM2235967	61	male	T4	N2	1	10
GSM2235968	52	male	T2	N0	0	59
GSM2235969	72	female	T2	N1	0	64
GSM2235970	66	female	T4	N2	1	18
GSM2235971	45	male	T3	N2	0	63
GSM2235972	67	male	T4	N3	0	57
GSM2235973	59	female	T3	N0	0	62
GSM2235974	63	male	T4	N2	1	12
GSM2235975	59	male	T3	N3	0	61
GSM2235976	67	female	T3	N1	0	55
GSM2235977	72	male	T4	N2	1	7
GSM2235978	65	male	T4	N2	0	34
GSM2235979	54	female	T2	N1	0	42
GSM2235980	66	male	T4	N1	1	6
GSM2235981	69	male	T4	N1	0	36
GSM2235982	51	male	T3	N2	0	37
GSM2235983	46	male	T3	N1	0	38
GSM2235984	69	male	T4	N3	1	8
GSM2235985	69	female	T4	N3	0	35
GSM2235986	53	female	T3	N3	0	35
GSM2235987	69	male	T4	N1	0	35
GSM2235988	54	female	T1	N0	0	70
GSM2235991	77	male	T3	N2	1	32
GSM2235992	59	male	T4	N1	0	128
GSM2235993	27	male	T3	N1	0	126
GSM2235994	42	female	T3	N1	0	123
GSM2235995	57	female	T3	N2	1	10
GSM2235996	53	female	T4	N1	1	6
GSM2235997	74	male	T4	N1	0	128
GSM2235998	68	male	T4	N1	0	122
GSM2235999	60	male	T4	N1	1	95
GSM2236000	64	female	T3	N1	0	122
GSM2236001	48	female	T4	N2	0	124
GSM2236002	68	female	T4	N1	0	129
GSM2236003	55	male	T4	N1	0	126
GSM2236004	66	male	T4	N1	1	46
GSM2236005	72	female	T4	N2	1	9
GSM2236006	42	male	T4	N1	1	24
GSM2236007	76	female	T4	N1	1	21
GSM2236008	64	female	T3	N1	1	30
GSM2236009	66	male	T4	N1	1	27
GSM2236010	61	male	T4	N1	1	38
GSM2236011	64	male	T3	N2	1	26
GSM2236012	33	male	T4	N3	1	3
GSM2236013	67	female	T2	N1	1	53
GSM2236014	68	male	T3	N0	1	105
GSM2236015	66	male	T4	N2	0	110
GSM2236016	53	male	T4	N2	1	20
GSM2236017	61	male	T4	N2	1	17
GSM2236018	36	male	T4	N2	0	116
GSM2236019	77	male	T3	N2	1	92
GSM2236020	70	female	T4	N0	0	109
GSM2236021	32	male	T4	N3	1	51
GSM2236022	53	male	T4	N3	0	104
GSM2236023	61	female	T2	N0	0	108
GSM2236024	54	male	T3	N1	0	103
GSM2236025	68	female	T3	N1	1	39
GSM2236026	65	male	T3	N1	1	64
GSM2236027	80	female	T4	N1	0	124
GSM2236028	68	male	T3	N0	1	95
GSM2236029	44	male	T2	N1	0	138
GSM2236030	63	male	T4	N0	0	138
GSM2236031	52	female	T4	N0	0	134
GSM2236032	44	male	T4	N0	0	134
GSM2236033	69	male	T3	N0	0	120
GSM2236034	55	male	T4	N0	0	122
GSM2236036	62	male	T1	N1	0	41
GSM2236037	64	female	T4	N1	0	41
GSM2236038	65	male	T4	N2	0	40
GSM2236039	56	male	T2	N0	0	42
GSM2236040	71	female	T3	N1	0	37
GSM2236041	50	male	T4	N1	0	41
GSM2236042	69	female	T4	N2	0	37
GSM2236043	48	male	T3	N1	0	40
GSM2236044	48	male	T2	N2	0	141
GSM2236045	63	male	T4	N1	0	161
GSM2236046	64	male	T4	N1	1	35
GSM2236047	49	female	T4	N2	1	49
GSM2236048	64	male	T3	N0	0	102
GSM2236049	44	female	T4	N1	1	33
GSM2236050	65	male	T3	N1	0	101
GSM2236051	34	male	T4	N2	1	38
GSM2236052	61	male	T4	N1	0	116
GSM2236053	41	female	T4	N2	1	22
GSM2236054	49	female	T4	N0	1	79
GSM2236055	55	male	T4	N0	0	133
GSM2236056	54	male	T4	N0	0	128
GSM2236057	62	male	T2	N1	1	37
GSM2236058	62	male	T2	N1	0	136
GSM2236059	75	female	T2	N1	0	137
GSM2236060	47	male	T4	N3	1	37
GSM2236061	68	female	T2	N1	0	129
GSM2236062	69	male	T3	N1	0	129
GSM2236063	48	female	T2	N1	0	131
GSM2236064	70	male	T4	N0	1	77
GSM2236065	58	male	T4	N2	0	119
GSM2236066	63	female	T4	N1	0	127
GSM2236067	47	male	T4	N2	1	17
GSM2236068	44	male	T4	N0	1	42
GSM2236069	69	male	T3	N1	0	115
GSM2236070	71	male	T3	N1	0	124
GSM2236071	54	female	T4	N1	0	114
GSM2236072	49	male	T3	N3	1	33
GSM2236073	60	male	T4	N2	1	22
GSM2236074	62	male	T2	N1	0	143
GSM2236075	44	male	T4	N1	1	39
GSM2236076	63	male	T3	N1	0	35
GSM2236077	68	male	T4	N2	0	38
GSM2236078	60	male	T4	N0	0	142
GSM2236079	67	male	T2	N1	0	141
GSM2236080	62	male	T4	N0	1	14
GSM2236082	53	female	T4	N0	0	131
GSM2236083	64	female	T4	N2	1	7
GSM2236084	59	female	T3	N2	0	128
GSM2236085	55	male	T4	N0	0	152
GSM2236086	36	female	T4	N0	0	149
GSM2236087	68	male	T3	N1	0	155
GSM2236088	61	female	T4	N0	1	34
GSM2236089	69	female	T4	N0	0	144
GSM2236090	86	male	T4	N0	1	31
GSM2236091	77	male	T3	N0	1	123
GSM2236092	58	male	T4	N0	0	149
GSM2236093	59	male	T3	N0	0	151
GSM2236094	64	male	T4	N0	1	37
GSM2236095	51	male	T4	N0	0	150
