# Supplementary material for: Establishment and Analysis of an Individualized Immune-Related Gene Signature for the Prognosis of Gastric Cancer
Source: Front Surg. 2022 Jan 31;9:829237. doi: 10.3389/fsurg.2022.829237 (PMC8841693; doi:10.3389/fsurg.2022.829237)
Supplement: Additional File 10 — Correlation and regulatory relationship between TF and genes in the prognostic model. [file Table_6.XLSX]

## Sheet: NEW
TF	immuneGene	cor	pvalue	Regulation
CBX7	DES	0.663486	9.75e-44	postive
CBX7	VIP	0.413718	3.05e-15	postive
EOMES	PNOC	0.431172	1.49e-16	postive
FOXP2	DES	0.737218	1.74e-58	postive
FOXP3	CCR1	0.43653	5.68e-17	postive
MEIS1	DES	0.632233	1.11e-38	postive
MYH11	DES	0.792983	1.96e-73	postive
MYH11	VIP	0.436061	6.19e-17	postive
PBX1	DES	0.519152	1.91e-24	postive
SOX17	RBP7	0.465335	2.38e-19	postive
SOX4	TUBB3	0.468968	1.15e-19	postive
STAT1	CCR1	0.447534	7.45e-18	postive
