# Supplementary material for: Establishment and Analysis of an Individualized Immune-Related Gene Signature for the Prognosis of Gastric Cancer
Source: Front Surg. 2022 Jan 31;9:829237. doi: 10.3389/fsurg.2022.829237 (PMC8841693; doi:10.3389/fsurg.2022.829237)
Supplement: Supplementary file 12 [file Presentation_1.ZIP]

Archive with 6 entries (6 files):
- data.RData
- functions.R
- global.R
- README.txt
- server.R
- ui.R
