# Supplementary material for: Establishment and Analysis of an Individualized Immune-Related Gene Signature for the Prognosis of Gastric Cancer
Source: Front Surg. 2022 Jan 31;9:829237. doi: 10.3389/fsurg.2022.829237 (PMC8841693; doi:10.3389/fsurg.2022.829237)
Supplement: Supplementary file 12 [file Presentation_1.ZIP › global.R]

library(ggplot2)
library(shiny)
library(plotly)
library(stargazer)
library(compare)
library(prediction)
library(rms)

#######################################################
#### Before publishing your dynamic nomogram:
####
#### - You may need to edit the following lines if
#### data or model objects are not defined correctly
#### - You could modify ui.R or server.R for
#### making any required changes to your app
#######################################################

load('data.RData')
source('functions.R')
rt=data
t.dist <- datadist(rt)
options(datadist = 't.dist')
m.summary <- 'raw'
covariate <- 'slider'
clevel <- 0.95

### Please cite the package if used in publication. Use:
# Amirhossein Jalali, Davood Roshan, Alberto Alvarez-Iglesias and John Newell (2019). DynNom: Visualising statistical models using dynamic nomograms.
# R package version 5.0. https://CRAN.R-project.org/package=DynNom
