# Supplementary material for: Establishment and Analysis of an Individualized Immune-Related Gene Signature for the Prognosis of Gastric Cancer
Source: Front Surg. 2022 Jan 31;9:829237. doi: 10.3389/fsurg.2022.829237 (PMC8841693; doi:10.3389/fsurg.2022.829237)
Supplement: Supplementary file 12 [file Presentation_1.ZIP › server.R]

server = function(input, output){
observe({if (input$quit == 1)
          stopApp()})

output$manySliders <- renderUI({
        slide.bars <- list()
               for (j in 1:length(preds)){
               if (preds[[j]]$dataClasses == "factor"){
               slide.bars[[j]] <- list(selectInput(names(preds)[j], names(preds)[j], preds[[j]]$v.levels, multiple = FALSE))
               }
               if (preds[[j]]$dataClasses == "numeric"){
               if (covariate == "slider") {
               slide.bars[[j]] <- list(sliderInput(names(preds)[j], names(preds)[j],
               min = preds[[j]]$v.min, max = preds[[j]]$v.max, value = preds[[j]]$v.mean))
               }
               if (covariate == "numeric") {
               slide.bars[[j]] <- list(numericInput(names(preds)[j], names(preds)[j], value = zapsmall(preds[[j]]$v.mean, digits = 4)))
               }}}
               if (covariate == "slider") {
               slide.bars[[length(preds) + 1]] <-
               list(br(), checkboxInput("times", "Predicted Survival at this Follow Up:"),
               conditionalPanel(condition = "input.times == true",
               sliderInput("tim", tim[1], min = ttim$v.min, max = ttim$v.max, value = ttim$v.mean)))
               } else {
               slide.bars[[length(preds) + 1]] <-
               list(br(), checkboxInput("times", "Predicted Survival at this Follow Up:"),
               conditionalPanel(condition = "input.times == true",
               numericInput("tim", tim[1], value = zapsmall(ttim$v.mean, digits = 4))))
               }
               do.call(tagList, slide.bars)
})

a <- 0
      old.d <- NULL
               new.d <- reactive({
               input$add
               input.v <- vector("list", length(preds) + 1)
               input.v[[1]] <- isolate({ input[["tim"]] })
               names(input.v)[1] <- tim[1]
               for (i in 1:length(preds)) {
               input.v[[i+1]] <- isolate({
               input[[names(preds)[i]]]
               })
               names(input.v)[i+1] <- names(preds)[i]
               }
               out <- data.frame(lapply(input.v, cbind))
               if (a == 0) {
               wher <- match(names(out), names(input.data))
               out <- out[wher]
               input.data <<- rbind(input.data, out)
               }
               if (a > 0) {
               wher <- match(names(out), names(input.data))
               out <- out[wher]
               if (!isTRUE(compare(old.d, out))) {
               input.data <<- rbind(input.data, out)
               }}
               a <<- a + 1
               out
               })

p1 <- NULL
old.d <- NULL
data2 <- reactive({
               if (input$add == 0)
               return(NULL)
               if (input$add > 0) {
               if (!isTRUE(compare(old.d, new.d()))) {
               OUT <- isolate({
               new.d <- cbind(st.ind = 1, new.d())
               names(new.d)[1] <- tim[2]
               DNpred <- getpred.DN(model, new.d)
               mpred <- DNpred$pred
               se.pred <- DNpred$SEpred
               pred <- mlinkF(mpred)
               if (is.na(se.pred)) {
               lwb <- NULL
               upb <- NULL
               } else {
               lwb <- sort(mlinkF(mpred + cbind(1, -1) * (qnorm(1 - (1 - clevel)/2) * se.pred)))[1]
               upb <- sort(mlinkF(mpred + cbind(1, -1) * (qnorm(1 - (1 - clevel)/2) * se.pred)))[2]
               if (upb > 1) {
               upb <- 1
               }}
               if (ptype == "st") {
                d.p <- data.frame(Prediction = zapsmall(pred, digits = 2),
               Lower.bound = zapsmall(lwb, digits = 2),
               Upper.bound = zapsmall(upb, digits = 2))
               }
               if (ptype == "1-st") {
               d.p <- data.frame(Prediction = zapsmall(1-pred, digits = 2),
               Lower.bound = zapsmall(1-upb, digits = 2),
               Upper.bound = zapsmall(1-lwb, digits = 2))
               }
               old.d <<- new.d[,-1]
               data.p <- cbind(d.p, counter = TRUE)
               if (DNpred$InRange){
               p1 <<- rbind(p1[,-5], data.p)
               } else{
               p1 <<- rbind(p1[,-5], data.frame(Prediction = NA, Lower.bound = NA, Upper.bound = NA, counter = FALSE))
               }
               p1
               })
               } else {
               p1$count <- seq(1, dim(p1)[1])
               }}
               p1
})

s.fr <- NULL
old.d2 <- NULL
b <- 1
dat.p <- reactive({
               if (isTRUE(compare(old.d2, new.d())) == FALSE) {
               if (length(levels(model$strata)) != length(levels(attr(predict(model, new.d(), type='x', expand.na=FALSE), 'strata')))){
    levels(model$strata) <- levels(attr(predict(model, new.d(), type='x', expand.na=FALSE), 'strata'))
}
               try.survfit <- !any(class(try(survfit(model, newdata = new.d()), silent = TRUE)) == "try-error")
               if (try.survfit){
               fit1 <- survfit(model, newdata = new.d())
               }
               if (n.strata == 0) {
               sff <- data.frame(summary(fit1)[c("time", "n.risk", "surv")])
               sff <- cbind(sff, event=1-sff$surv, part = b)
               if (sff$time[1] != 0){
               sff <- rbind(data.frame(time=0, n.risk=sff$n.risk[1] ,surv=1, event=0, part=sff$part[1]), sff)
               }}
               if (n.strata > 0) {
               nam <- NULL
               new.sub <- T
               for (i in 1:(dim.terms-1)) {
               if (preds[[i]]$dataClasses == "factor"){
               if (preds[[i]]$IFstrata){
               nam0 <- paste(names(preds[i]),'=', new.d()[[names(preds[i])]], sep = '')
               if (new.sub) {
               nam <- paste(nam0)
               new.sub <- F
               } else {
               nam <- paste(nam, '.', nam0, sep = '')
               }}}}
               if (try.survfit){
               sub.fit1 <- subset(as.data.frame(summary(fit1)[c("time", "n.risk", "strata", "surv")]), strata == nam)
               } else{
               sub.fit1 <- data.frame(time=NA, n.risk=NA, strata=NA, surv=NA, event=NA, part=NA)[0,]
               }
               if (!nam %in% strata.l){
               message("The strata levels not found in the original")
               sff <- cbind(sub.fit1, event=NULL, part = NULL)
               b <<- b - 1
               } else{
               sff <- cbind(sub.fit1, event=1-sub.fit1$surv, part = b)
               if (sff$time[1] != 0) {
               sff <- rbind(data.frame(time=0, n.risk=sff$n.risk[1], strata=sff$strata[1] ,surv=1, event=0, part=sff$part[1]), sff)
               }
               sff$n.risk <- sff$n.risk/sff$n.risk[1]
               }
               sff$n.risk <- sff$n.risk/sff$n.risk[1]
               }
               s.fr <<- rbind(s.fr, sff)
               old.d2 <<- new.d()
               b <<- b + 1
               }
               s.fr
})

dat.f <- reactive({
        if (nrow(data2() > 0))
          cbind(input.data, data2()[1:3])
})

# KM plot
output$plot <- renderPlot({
               data2()
               if (input$add == 0)
               return(NULL)
               if (input$add > 0) {
               if (ptype == "st") {
               if (input$trans == TRUE) {
               pl <- ggplot(data = dat.p()) +
               geom_step(aes(x = time, y = surv, alpha = n.risk, group = part), color = coll[dat.p()$part])
               }
               if (input$trans == FALSE) {
               pl <- ggplot(data = dat.p()) +
               geom_step(aes(x = time, y = surv, group = part), color = coll[dat.p()$part])
               }}
               if (ptype == "1-st") {
               if (input$trans == TRUE) {
               pl <- ggplot(data = dat.p()) +
               geom_step(aes(x = time, y = event, alpha = n.risk, group = part), color = coll[dat.p()$part])
               }
               if (input$trans == FALSE) {
               pl <- ggplot(data = dat.p()) +
               geom_step(aes(x = time, y = event, group = part), color = coll[dat.p()$part])
               }}
               pl <- pl + ylim(0, 1) + xlim(0, max(dat.p()$time) * 1.05) +
               labs(title = "Estimated Survival Probability", x = "Follow Up Time", y = "S(t)") + theme_bw() +
               theme(text = element_text(face = "bold", size = 12), legend.position = "none", plot.title = element_text(hjust = .5))
               }
               print(pl)
})

output$plot2 <- renderPlotly({
        if (input$add == 0)
               return(NULL)
               if (is.null(new.d()))
               return(NULL)
               lim <- c(0, 1)
               yli <- c(0 - 0.5, 10 + 0.5)
               input.data = input.data[data2()$counter,]
               in.d <- data.frame(input.data)
               xx=matrix(paste(names(in.d), ": ",t(in.d), sep=""), ncol=dim(in.d)[1])
               text.cov=apply(xx,2,paste,collapse="<br />")
               if (dim(input.data)[1] > 11)
               yli <- c(dim(input.data)[1] - 11.5, dim(input.data)[1] - 0.5)
               dat2 <- data2()[data2()$counter,]
               dat2$count = seq(1, nrow(dat2))

               p <- ggplot(data = dat2, aes(x = Prediction, y = count - 1, text = text.cov,
               label = Prediction, label2 = Lower.bound, label3=Upper.bound)) +
               geom_point(size = 2, colour = coll[dat2$count], shape = 15) +
               ylim(yli[1], yli[2]) + coord_cartesian(xlim = lim) +
               labs(title = "95% Confidence Interval for Response",
               x = "Survival probability", y = "") + theme_bw() +
               theme(axis.text.y = element_blank(), text = element_text(face = "bold", size = 10))
               if (is.numeric(dat2$Upper.bound)){
               p <- p + geom_errorbarh(xmax = dat2$Upper.bound, xmin = dat2$Lower.bound,
               size = 1.45, height = 0.4, colour = coll[dat2$count])
               } else{
               message("Confidence interval is not available as there is no standard errors available by 'cph' ")
               }
               if (ptype == "st") {
               p <- p + labs(title = paste(clevel * 100, "% ", "Confidence Interval for Survival Probability", sep = ""),
               x = DNxlab, y = DNylab)
               }
               if (ptype == "1-st") {
               p <- p + labs(title = paste(clevel * 100, "% ", "Confidence Interval for F(t)", sep = ""),
               x = DNxlab, y = DNylab)
               }
               gp=ggplotly(p, tooltip = c("text","label","label2","label3"))
               gp$elementId <- NULL
               dat.p()
               gp
})

output$data.pred <- renderPrint({
        if (input$add > 0) {
               if (nrow(data2() > 0)) {
               stargazer(dat.f(), summary = FALSE, type = "text")
        }}
})


output$summary <- renderPrint({
summary(model)
})
}
